# Supplementary material for: Identification of Immune Cell Components in Breast Tissues by a Multiparametric Flow Cytometry Approach
Source: Cancers (Basel). 2022 Aug 10;14(16):3869. doi: 10.3390/cancers14163869 (PMC9406207; doi:10.3390/cancers14163869)
Supplement: Supplementary file 1 [file cancers-14-03869-s001.zip]

Archive with 1 entries (1 files):
- cancers-1819479-supplementary.pdf
